# Supplementary material for: Auditory Event-Related Potentials in Two Rat Models of Attention-Deficit Hyperactivity Disorder: Evidence of Automatic Attention Deficits in Spontaneously Hypertensive Rats but Not in Latrophilin-3 Knockout Rats
Source: Genes (Basel). 2025 May 30;16(6):672. doi: 10.3390/genes16060672 (PMC12192062; doi:10.3390/genes16060672)
Supplement: Supplementary file 1 [file genes-16-00672-s001.zip]

Archive with 2 entries (2 files):
- LPHN3 & SHR ERP Peaks SPSS - Finale - (5.5.2025).xlsx
- Lphn3 and SHR Supplemental Materials 5-5-2025.pdf
