# Supplementary material for: Auditory Event-Related Potentials in Two Rat Models of Attention-Deficit Hyperactivity Disorder: Evidence of Automatic Attention Deficits in Spontaneously Hypertensive Rats but Not in Latrophilin-3 Knockout Rats
Source: Genes (Basel). 2025 May 30;16(6):672. doi: 10.3390/genes16060672 (PMC12192062; doi:10.3390/genes16060672)
Supplement: Supplementary file 1 [file genes-16-00672-s001.zip › LPHN3 & SHR ERP Peaks SPSS - Finale - (5.5.2025).xlsx]

## Sheet: LPHN3-WT
Subject	Weighted	Genotype	Sex	shortITI_T1_amp_P1	shortITI_T2_amp_P1	shortITI_T3_amp_P1	shortITI_T4_amp_P1	shortITI_T5_amp_P1	shortITI_T1_amp_N1	shortITI_T2_amp_N1	shortITI_T3_amp_N1	shortITI_T4_amp_N1	shortITI_T5_amp_N1	shortITI_T1_amp_P2	shortITI_T2_amp_P2	shortITI_T3_amp_P2	shortITI_T4_amp_P2	shortITI_T5_amp_P2	shortITI_T1_amp_N2	shortITI_T2_amp_N2	shortITI_T3_amp_N2	shortITI_T4_amp_N2	shortITI_T5_amp_N2	shortITI_T1_lat_P1	shortITI_T2_lat_P1	shortITI_T3_lat_P1	shortITI_T4_lat_P1	shortITI_T5_lat_P1	shortITI_T1_lat_N1	shortITI_T2_lat_N1	shortITI_T3_lat_N1	shortITI_T4_lat_N1	shortITI_T5_lat_N1	shortITI_T1_lat_P2	shortITI_T2_lat_P2	shortITI_T3_lat_P2	shortITI_T4_lat_P2	shortITI_T5_lat_P2	shortITI_T1_lat_N2	shortITI_T2_lat_N2	shortITI_T3_lat_N2	shortITI_T4_lat_N2	shortITI_T5_lat_N2	longITI_T1_amp_P1	longITI_T2_amp_P1	longITI_T3_amp_P1	longITI_T4_amp_P1	longITI_T5_amp_P1	longITI_T1_amp_N1
102	NO	KO	F	0.805338	-0.379633	3.69784	5.13871	7.64705	-3.91161	-3.93286	-2.30856	0.918466	-0.566831	-1.26989	0.750092	2.15396	6.28455	2.33631	-6.42973	-4.59449	-2.14768	-1.20709	-1.75342	32	42	42	44	44	126	70	150	76	150	148	204	100	158	300	238	244	252	216	338	7.26205	2.45716	0.562917	3.31609	2.10051	-2.50593
105	NO	KO	M	3.3094	-0.0526969	0.367221	3.07874	0.749309	-5.22924	-4.31483	-5.77464	-0.570053	-3.93035	-0.12423	0.656186	-0.0789991	2.79036	2.43205	-9.02053	-5.4361	-5.34671	-6.69776	-3.04215	80	76	74	82	82	150	100	144	56	50	100	202	282	118	120	348	344	200	350	350	12.5197	-3.85475	0.551726	-0.834587	0.893725	-8.17855
106	NO	KO	F	1.97455	-2.00544	1.36921	3.11914	5.72428	-7.80993	-5.51564	-3.03424	-3.18086	-2.30035	-2.35141	0.733965	1.12049	1.21695	1.24502	-10.1915	-5.41682	-2.67028	-5.21247	-1.53594	82	84	80	78	80	136	150	134	146	126	100	284	300	284	100	328	204	228	204	228	3.98826	-1.91858	-0.184395	-2.86763	-3.08734	-10.6113
113	NO	KO	M	3.14087	-0.687994	0.151545	-1.54766	-1.44081	-3.35232	-5.10215	-4.15156	-4.58488	-2.90009	-2.76283	-2.87255	-3.35843	-1.62576	-1.02228	-5.85449	-5.79802	-6.03324	-5.87173	-5.4848	40	48	44	48	48	110	140	92	150	70	100	100	160	124	130	350	228	294	200	316	3.2883	-3.27979	-1.43296	-0.893043	0.864682	-7.9501
114	NO	KO	F	3.67679	2.97192	6.5646	3.9638	1.93376	-3.6416	-0.638831	-1.02762	-1.31788	-2.4801	2.82928	2.1775	4.70791	3.55422	0.663243	-3.85966	-2.47005	-2.13423	-2.97831	-1.93815	90	90	86	92	86	150	150	150	150	122	100	100	100	100	100	200	214	232	274	212	5.92187	1.35198	3.26596	5.51068	5.53444	-6.67286
115	NO	KO	M	4.66946	3.34123	2.49979	3.32535	3.53315	-7.88649	-5.38504	-4.19241	-2.55135	-1.85421	-0.610721	0.726982	2.27508	2.1523	2.3874	-3.13904	-3.28237	-4.92987	-0.925601	-1.08165	44	42	38	72	38	150	150	150	150	150	248	296	298	300	252	200	200	200	200	200	7.71745	3.86368	3.99104	4.16749	5.43899	-8.01446
121	NO	KO	M	2.27884	3.50501	2.82275	0.397522	-2.4943	-9.2963	-3.15982	-8.48563	-10.6684	-8.85171	4.12893	5.95076	3.17032	-3.26647	0.328082	0.774611	0.214342	-1.38204	-5.63115	-6.16766	42	0	36	32	58	120	150	142	114	112	272	284	264	300	262	200	200	200	200	200	5.11603	5.66616	9.02455	9.28088	10.7307	-19.6845
122	NO	KO	F	4.40266	-1.59031	-2.49048	0.509053	-2.50906	-10.5554	-11.0642	-8.37447	-8.29878	-8.81104	-2.70982	-4.02975	-3.68852	-4.24127	-4.49921	-6.60736	-6.74924	-5.54997	-6.14182	-7.86115	74	78	44	76	74	136	138	138	140	150	242	300	204	192	112	350	200	294	216	348	5.30146	-3.77721	1.03821	1.34862	0.723468	-16.922
125	NO	KO	M	6.59018	-0.73859	6.37352	2.31697	1.9992	-1.41726	-4.61808	0.230626	-2.29028	-2.79743	1.56364	2.30811	5.41212	2.32647	1.05603	-3.88075	-0.392689	0.492884	-0.965518	-0.591258	42	92	86	36	86	126	64	58	62	60	248	142	186	214	300	320	316	350	246	200	4.72915	-1.18509	0.382207	6.7656	5.40556	-14.6352
126	NO	KO	F	4.37427	-7.96981	5.9389	-0.268306	3.21899	-8.14326	-13.0102	-7.51279	-5.85848	-5.45888	-4.28617	-1.67986	-0.443293	0.56611	0.517458	-14.4403	-6.65168	-4.83529	-6.35907	-2.76973	34	36	34	30	32	130	60	124	150	64	206	274	218	300	300	318	200	274	244	274	4.57001	-11.0637	0.235243	3.43503	0.588046	-25.9919
128	NO	KO	F	1.17242	-0.104431	0.420717	-0.509503	1.71174	-1.79066	-2.28538	-1.73702	-4.05786	-0.49669	-0.296341	-0.487204	1.60821	0.352218	1.23174	-6.85115	-5.28642	-2.51492	-2.99459	-4.54461	34	76	100	42	82	94	150	54	88	150	116	114	120	296	110	250	276	314	200	302	2.52216	-3.36825	-0.178864	2.35642	-1.04077	-3.41369
129	NO	KO	M	7.24572	0.471673	1.97897	1.22264	1.66327	-6.46995	-4.52209	-3.26007	-3.2678	-2.4284	-3.98682	-1.61669	1.0216	0.477393	0.740508	-5.44682	-3.5052	-3.84443	-4.09563	-3.14242	44	42	88	84	44	70	64	64	62	62	258	118	114	110	118	202	350	340	326	316	11.9441	2.72599	6.31416	9.81602	12.6495	-8.98302
131	NO	KO	M	10.021	2.31438	1.37381	3.15758	1.34429	-7.64553	-1.15327	-3.93873	-0.311036	-3.72197	-1.20134	0.989086	-0.463356	2.17046	-1.06384	-7.6235	-2.39361	-3.08476	-1.59841	-4.2548	44	46	48	86	48	74	108	150	150	112	192	240	272	186	176	312	350	200	350	314	13.6267	1.31988	-0.586945	2.0656	2.74378	-19.2606
134	NO	KO	F	8.57359	-3.85133	1.77922	-0.954347	-2.15731	-14.939	-11.9951	-6.88619	-8.26678	-10.1682	-8.28486	-5.7004	-2.16415	-3.38888	-4.75813	-10.5905	-8.94103	-5.35216	-8.29107	-7.49893	40	42	42	42	40	72	68	70	68	68	196	300	270	124	118	254	216	344	254	232	17.6857	-5.7374	5.73665	1.44347	7.98559	-21.715
136	NO	KO	F	1.30173	-2.30271	-3.60641	-4.37283	-5.09622	-2.74905	-4.0264	-4.86128	-5.32557	-7.56141	-0.00204711	-3.52285	-3.34809	-4.62306	-5.55222	-5.6645	-5.96666	-6.80134	-8.51619	-8.32544	74	78	76	86	80	150	110	54	150	52	100	132	136	100	142	316	282	222	346	200	6.98704	1.94969	5.15169	3.13202	5.37937	-2.6131
137	NO	KO	M	6.50791	-2.76145	4.08737	4.86537	5.28867	-9.27704	-7.22112	-2.54868	-1.13839	-1.57976	-0.253667	-5.0437	2.25113	3.02439	1.8618	-13.7925	-8.8031	-4.58337	-4.3304	-5.5259	80	82	80	84	84	150	150	150	150	150	100	120	118	122	100	314	200	308	326	324	7.98844	-10.9194	1.07679	2.24808	4.23856	-15.3232
146	NO	KO	F	3.07697	0.95605	6.50881	6.75069	3.05639	-7.27807	-5.26178	-2.17031	-0.966724	-5.32987	-0.88503	0.649037	3.89562	4.61598	0.114229	-7.31038	-3.8596	-1.90214	-7.20834	-5.23132	38	36	82	32	82	150	62	150	150	150	100	168	100	100	100	318	220	208	282	214	5.87222	-2.56506	-0.44781	5.33897	-0.343132	-14.5149
154	NO	KO	F	1.89514	-0.758728	-1.13981	0.92356	1.96525	-3.82935	-4.31877	-4.03522	-2.22743	-2.34629	1.13143	-0.493952	-1.18575	-0.146135	1.03964	-9.45767	-8.08907	-8.20449	-6.36508	-4.80612	54	100	64	60	60	150	50	150	150	150	100	108	126	100	100	254	284	290	214	216	4.79732	-2.22385	5.99044	4.27065	8.76112	-8.30177
156	NO	KO	F	5.26572	2.38248	3.33203	5.80385	12.3008	-1.26865	-1.18839	-0.112302	2.03197	7.13333	2.60253	2.32009	3.00502	4.51528	10.0713	-5.14081	-2.73503	0.509066	0.451393	2.72577	46	78	88	84	86	150	104	50	148	50	112	128	124	100	100	350	348	332	242	272	4.79081	-1.81409	2.06629	0.0627757	6.33024	-14.6484
103	NO	WT	M	3.09051	4.24723	4.83502	4.25688	9.40312	1.03527	2.18073	2.39756	2.95567	5.74026	1.95468	2.58243	3.8982	4.07798	7.74467	-2.04219	-1.68523	-0.122084	0.676166	2.44247	82	54	56	32	80	128	150	114	96	148	100	138	138	292	100	268	292	228	242	234	2.09204	1.91428	-2.36745	-2.01702	-1.06015	-1.91331
109	NO	WT	M	2.50491	-0.760738	-0.984148	0.820204	0.501765	-7.48439	-7.13285	-5.01222	-5.48135	-7.21108	1.77074	-0.420799	-0.0355356	0.482747	-1.20985	-1.09191	-2.44731	-3.1384	-2.92598	-3.35137	32	38	28	86	32	130	144	138	150	148	294	256	274	278	300	200	200	200	216	200	2.21416	-1.98233	-0.521917	0.235178	1.02867	-10.0924
111	NO	WT	M	6.61058	3.33165	3.14424	2.66333	2.44027	-1.73331	-1.27946	-0.562288	-3.25483	-1.16431	3.41369	2.5594	2.83649	0.578117	2.09	-5.32382	0.788333	-1.75304	-3.90551	-1.44296	80	38	36	32	84	150	100	150	148	60	100	300	118	118	272	206	242	208	200	342	9.81774	-1.24679	0.255423	-3.65039	-3.96019	-5.74809
117	NO	WT	M	1.83816	2.99431	-0.584049	1.58053	0.290131	-5.28183	-4.01969	-5.37265	-6.09194	-6.08188	5.33748	1.40513	2.26404	0.453754	-1.839	0.357065	-4.76739	-5.65697	-4.63007	-5.33738	84	22	0	58	36	150	150	150	150	150	252	278	292	252	108	200	200	200	200	200	4.66191	0.916409	-2.02323	-2.34304	-3.85078	-9.53527
119	NO	WT	M	4.81425	3.40745	3.70887	4.61303	2.82169	-7.17777	-6.74614	-7.27461	-3.39126	-5.89683	-0.0012389	2.27565	-0.0161735	0.416871	0.323895	-1.99056	-3.92534	-3.82561	-4.31852	-6.55358	40	38	42	36	36	138	150	150	150	124	248	300	274	262	300	268	222	200	200	200	11.9266	2.49271	5.98941	3.79277	5.74143	-14.2342
123	NO	WT	M	4.70171	3.61581	2.04344	-0.0912792	1.59152	-9.69817	-9.05052	-3.50503	-7.0103	-5.40729	-4.09609	0.209917	4.2296	-0.768864	2.66099	-7.21987	-7.33481	-4.71509	-5.28834	-2.6715	44	82	88	88	88	150	150	60	150	150	300	100	232	268	290	234	244	350	200	200	12.3648	-2.97494	-1.12832	3.24886	3.28733	-16.6014
124	NO	WT	F	0.466573	-1.16079	6.73904	6.64082	10.6942	-13.4998	-10.4596	-1.66769	-0.145974	1.80995	-9.51658	-0.73633	4.10915	2.61347	6.6977	-15.386	-6.73998	-3.43481	-0.952236	0.0796106	70	80	82	78	82	136	140	112	102	150	110	276	280	196	118	200	200	200	256	246	5.7197	-1.19666	1.39015	3.62591	11.145	-21.6074
127	NO	WT	M	4.40044	-1.05745	0.38517	-2.14405	-2.81006	-3.76227	-4.44007	-4.85566	-5.88883	-5.49133	-0.708323	-1.2553	-3.12157	-4.00268	-2.80258	-4.04073	-4.41722	-4.66457	-5.29167	-4.46419	46	72	44	42	56	100	102	134	100	142	150	300	298	282	300	232	230	350	200	250	9.80251	-0.187988	1.85522	0.401188	1.35694	-10.5957
130	NO	WT	F	1.58165	2.87591	2.35551	3.06977	2.92912	0.00959426	0.527086	1.12615	1.73306	1.60498	1.51791	2.87591	1.99641	3.06977	3.42167	-2.03826	-0.340658	0.421708	0.546784	-0.445214	96	100	84	100	88	60	50	50	50	50	100	100	100	100	138	264	336	228	350	338	0.993167	2.99402	2.20707	2.771	1.99926	-2.69909
132	NO	WT	F	3.38796	1.86308	1.59186	-0.389331	0.83266	-1.97597	-2.68358	-3.02158	-5.68464	-3.80836	1.30749	1.00605	1.35015	-2.20491	-0.313435	-4.8306	-3.71604	-4.07672	-6.38447	-2.4073	82	84	84	84	82	150	150	54	148	50	100	100	108	100	300	350	260	220	318	258	2.23778	-1.65772	-0.610705	-0.148218	-0.45966	-9.87397
133	NO	WT	M	0.955368	1.88731	0.443157	1.60463	0.185059	-2.35623	-1.46338	-2.20094	0.118104	-0.913386	-0.559373	0.519938	0.241411	1.92659	1.58459	-5.1259	-3.35042	-3.56079	-3.42313	-5.42165	50	54	58	78	84	102	150	150	150	104	128	100	300	120	130	256	222	232	342	226	1.68606	-1.90941	-2.21192	-3.40342	-4.08916	-5.47119
135	NO	WT	M	7.18787	0.230979	0.226189	-2.33274	-4.63552	-6.69761	-5.65141	-5.68206	-7.77697	-7.10748	-2.09032	-2.94689	-3.1388	-5.79906	-6.05932	-4.49652	-3.65391	-5.81164	-6.65806	-7.73004	42	44	42	38	42	76	100	102	150	108	204	300	278	264	300	292	210	346	242	224	9.69427	-5.41818	-6.79254	-6.6446	-5.46944	-18.7279
138	NO	WT	F	3.74127	-2.38998	-2.48479	-3.83088	-2.05803	-9.06569	-7.26887	-6.27992	-5.9682	-6.4292	-7.63123	-6.03885	-5.01191	-4.10682	-3.58772	-9.43693	-9.45095	-7.34095	-6.71836	-8.09085	42	42	46	42	46	150	100	102	150	150	122	128	134	116	292	342	230	324	216	210	11.4988	1.01029	0.0989287	3.06884	3.45294	-11.1756
139	NO	WT	M	4.04715	1.48226	3.17339	0.339636	1.18947	-9.29935	-7.69643	-5.73239	-9.42998	-6.88353	-1.11501	-0.622509	-1.11321	-2.8947	-2.33595	-3.46426	-5.20201	-4.04399	-7.01125	-4.73696	46	86	82	26	34	146	150	150	150	150	100	292	100	270	100	200	200	216	200	236	8.6989	-4.08883	-0.272655	2.54217	-0.96495	-19.9071
140	NO	WT	F	5.45712	1.6794	5.18785	-0.678374	3.16678	-0.361585	-0.0282626	2.02982	-3.30611	1.80074	2.12665	3.04788	4.58222	-0.438488	3.8146	-6.0419	0.921414	-4.98624	-3.60267	-0.318507	48	100	60	72	62	150	50	150	50	150	100	126	120	162	126	330	222	348	292	322	10.0837	-1.02785	4.76818	1.03969	3.77082	-4.34266
143	NO	WT	M	10.4547	6.98928	3.43219	1.54216	0.383453	0.234949	-3.02167	-2.0916	-0.830004	-4.63027	1.75602	0.577686	1.76735	1.76628	1.34587	-2.62665	-3.46224	-5.13847	-2.88944	-2.94832	40	44	40	64	40	100	150	150	150	150	122	100	124	124	282	216	350	350	298	220	12.3978	1.39242	4.45818	2.86629	5.73162	-12.2219
144	NO	WT	F	0.473329	2.46185	3.24138	3.23963	3.32674	-2.49729	0.0508619	0.94674	1.51919	0.481618	-0.754605	2.18194	1.47953	3.10908	2.44291	-3.50387	0.516027	-0.525897	0.651523	-1.08336	26	84	74	28	4	110	50	128	104	150	150	244	152	272	116	266	330	282	200	282	3.08861	-0.489455	-1.02355	-0.23196	0.196653	-3.00555
148	NO	WT	F	6.92425	8.84351	6.84194	8.85664	4.73086	-10.8131	-4.98441	-6.12713	-8.00348	-10.2776	-2.48669	1.32744	1.80838	4.74482	-1.55112	-5.82183	-4.04824	-1.01471	-1.3967	-8.69481	72	72	72	76	74	144	136	138	150	150	300	268	300	274	252	250	208	330	200	300	10.8728	1.96537	5.3459	7.04867	8.6255	-17.8189
150	NO	WT	F	4.25764	3.24894	5.81684	4.60753	5.49505	-3.14944	1.11578	1.61108	3.71739	3.15402	1.3587	3.00227	4.70595	6.25199	6.0538	-5.50087	-2.01887	1.01357	3.94083	0.856136	84	84	78	80	84	150	50	150	50	58	100	104	118	176	122	226	272	350	274	340	7.84039	-1.52569	-1.27037	6.62364	8.45862	-7.46295
220	NO	WT	F	5.59466	4.75181	3.77822	4.29401	3.93199	-0.567699	1.50499	-3.43637	-2.36901	-2.25774	1.9837	3.99809	3.36402	2.13636	2.35322	-0.69907	-0.200557	-2.62863	-0.603675	-4.86813	38	20	92	78	32	150	56	150	144	150	206	100	100	222	100	298	206	276	200	252	9.38049	-0.30891	5.87893	3.75422	5.08786	-2.30737
[truncated: 64 more columns]

## Sheet: SHR-WKY
Subject	Weighted/Not Weighted	Genotype	Sex	shortITI_T1_amp_P1	shortITI_T2_amp_P1	shortITI_T3_amp_P1	shortITI_T4_amp_P1	shortITI_T5_amp_P1	shortITI_T1_amp_N1	shortITI_T2_amp_N1	shortITI_T3_amp_N1	shortITI_T4_amp_N1	shortITI_T5_amp_N1	shortITI_T1_amp_P2	shortITI_T2_amp_P2	shortITI_T3_amp_P2	shortITI_T4_amp_P2	shortITI_T5_amp_P2	shortITI_T1_amp_N2	shortITI_T2_amp_N2	shortITI_T3_amp_N2	shortITI_T4_amp_N2	shortITI_T5_amp_N2	shortITI_T1_lat_P1	shortITI_T2_lat_P1	shortITI_T3_lat_P1	shortITI_T4_lat_P1	shortITI_T5_lat_P1	shortITI_T1_lat_N1	shortITI_T2_lat_N1	shortITI_T3_lat_N1	shortITI_T4_lat_N1	shortITI_T5_lat_N1	shortITI_T1_lat_P2	shortITI_T2_lat_P2	shortITI_T3_lat_P2	shortITI_T4_lat_P2	shortITI_T5_lat_P2	shortITI_T1_lat_N2	shortITI_T2_lat_N2	shortITI_T3_lat_N2	shortITI_T4_lat_N2	shortITI_T5_lat_N2	longITI_T1_amp_P1	longITI_T2_amp_P1	longITI_T3_amp_P1	longITI_T4_amp_P1	longITI_T5_amp_P1	longITI_T1_amp_N1
302	YES	SHR	F	0.486213	0.675526	-0.780593	1.06926	-1.78302	-2.39838	-0.77428	-2.46975	-1.83256	-2.89946	-0.992043	3.24165	1.69505	1.42287	-0.259767	-3.81355	-2.79878	-0.840555	-0.962868	-1.51215	0	42	52	0	0	86	86	80	88	86	120	130	180	158	254	230	324	300	262	224	1.63374	1.86261	2.37339	4.69273	2.82458	-0.249423
304	YES	SHR	F	1.54182	0.475853	4.30869	1.51696	6.49644	-0.963346	-3.05618	0.289583	-1.60425	2.17029	1.57385	1.16985	4.99962	2.96642	3.21882	-8.01442	-2.85491	-4.7744	0.853438	0.498059	42	6	0	36	0	90	122	70	78	150	180	172	168	240	100	302	260	288	272	212	-0.986408	-4.46647	-5.01572	-1.31306	-3.54749	-7.9872
305	NO	SHR	M	2.36282	0.0865468	-1.85626	3.68546	-3.72732	-2.96862	-0.555484	-4.92148	0.669755	-5.23179	0.238202	1.27801	-1.85626	3.68546	-0.263225	-7.90631	-7.04743	-5.95932	-3.37307	-4.25524	76	100	100	100	100	150	146	50	50	80	100	122	100	100	142	278	278	250	350	268	7.02621	0.524407	-0.123571	3.0316	1.57148	-1.76734
307	NO	SHR	M	3.47393	1.97631	1.80535	1.13554	1.13713	-0.0183899	0.169265	0.401536	-0.559533	-1.18755	4.22882	1.63365	1.82748	1.28919	1.54864	-3.69501	-0.401432	-1.98335	-2.40792	-2.93471	100	82	100	100	100	150	50	150	50	50	110	100	104	150	110	322	228	276	292	300	2.97648	1.36612	-4.49388	-3.1163	-2.68441	-3.67596
319	YES	SHR	M	0.55625	-0.498325	-3.22592	-3.68014	-1.83209	-2.61946	-3.96099	-3.70998	-5.14507	-4.2422	-1.74837	-1.18313	-1.6371	-1.84686	-2.69014	-7.21161	-5.90964	-6.68868	-3.09206	-6.85219	0	70	100	100	82	104	146	50	50	150	146	114	176	284	100	284	322	278	244	314	-0.551668	-4.77393	-5.5538	-1.43169	-4.01064	-9.30453
321	YES	SHR	M	1.88473	-0.839054	-0.00439888	-0.240842	-0.0131558	-5.36565	-1.52993	-3.65248	-2.2669	-4.73716	-2.6982	-0.846866	-1.65563	-0.615587	-2.76193	-5.23593	-3.70836	-3.65317	-4.3828	-7.07085	74	80	54	70	60	124	102	124	148	140	124.967	134	160	122	100	270	232	212	220	250	4.24408	-1.83057	-1.33969	-2.37151	0.26207	-3.55422
323	YES	SHR	M	-0.891109	2.44705	-1.25047	1.91396	-1.37417	-5.41878	0.434593	-2.40183	0.0298815	-3.2943	-3.79127	1.41085	0.0278433	0.95152	-0.796274	-6.00215	-4.63993	-2.90002	-4.39543	-3.88858	0	36	94	74	0	150	150	52	150	94	124.967	136	286	104	300	200	242	200	294	218	3.8861	0.201541	-0.00206815	-0.504674	-1.54826	-1.73505
326	YES	SHR	F	0.811696	-4.32353	1.9883	-0.385715	-0.33618	-4.20103	-6.45598	-0.203233	-1.48863	-5.68644	-1.96269	-3.778	1.34259	0.425816	-2.03862	-10.6731	-5.21569	-3.77335	-4.59894	-5.45187	54	56	54	60	6	140	148	132	150	150	100	186	100	126	100	254	238	272	260	322	0.902952	1.03433	5.47628	2.87967	5.36235	-6.71634
328	YES	SHR	F	2.1114	-1.56831	-3.61463	-2.87787	-4.43736	-4.77419	-5.27	-6.88825	-3.25354	-6.59095	-1.20723	-2.59895	-4.86301	0.334057	-4.44072	-7.19188	-5.19236	-8.85565	-5.93541	-7.04547	50	48	0	64	0	150	134	146	90	106	100	100	100	204	158	212	260	252	288	268	-0.0967462	0.528593	-0.637162	1.9157	3.9657	-1.68386
332	YES	SHR	F	-0.777189	0.948863	1.54178	3.60769	-0.769355	-2.27	0.471123	-0.882281	-0.168261	-1.69324	-0.202523	3.75591	2.01418	1.8513	-0.0735329	-5.06907	-1.68787	-1.36472	-3.60129	-1.80193	74	46	94	44	100	104	64	50	150	76	154	148	154	100	148	310	266	228	320	220	2.6013	1.27286	6.01465	1.59613	2.75714	-0.00664305
333	YES	SHR	M	0.155057	1.704	-0.945254	3.23362	3.26871	-0.993119	0.236807	-1.46728	1.48872	0.988209	-0.2584	1.0257	-0.340718	3.42552	3.40157	-6.17946	-5.65371	-3.5426	-2.09521	-0.199754	64	68	46	92	68	150	150	84	150	102	100	136	120	120	132	248	290	202	222	206	0.755761	1.12282	3.86093	3.21858	7.17479	-1.0424
334	YES	SHR	F	-3.36821	1.78687	-0.765774	2.89849	2.24426	-5.53143	-0.321767	-1.83611	0.182197	-2.29441	-2.70481	2.88412	1.90266	3.42447	-0.508561	-6.75264	-4.47054	-3.80353	0.314601	-6.80383	0	100	30	100	46	58	50	52	78	106	136	162	142	108	134	350	344	350	246	226	3.68983	2.82122	5.93348	3.476	6.15615	0.613451
336	YES	SHR	F	1.38996	-0.753102	-2.4575	-4.03619	-1.5742	-3.50711	-3.02091	-5.48043	-5.50749	-4.49804	-2.39306	-5.09803	-2.83665	-3.16593	-1.41196	-10.5884	-7.41834	-5.29495	-5.36658	-4.76283	26	74	14	32	72	118	138	116	84	146	146	242	210	270	300	302	200	290	330	226	1.39502	-6.48209	-2.40715	-4.06825	-1.5427	-3.50988
337	YES	SHR	M	0.8691	1.84856	-0.999552	2.93933	2.42446	-0.132279	-0.725783	-2.899	-0.373116	-0.19123	0.527968	2.77429	-1.61823	3.64453	3.73101	-6.82977	-2.93309	-3.95556	-1.63153	-2.0536	60	100	18	100	100	126	50	84	50	50	102	120	110	138	154	308	312	320	324	296	1.55878	-0.770985	2.62627	-1.40147	0.624693	-0.4924
339	YES	SHR	M	1.20097	-0.0515814	-3.50455	-5.00872	-2.49237	-1.10791	-3.36007	-4.53831	-6.15785	-4.7219	-0.3029	-1.85063	-3.17704	-4.30214	-1.74121	-4.82248	-4.82931	-6.01342	-6.93865	-2.66436	38	32	70	38	0	98	150	104	82	90	126	100	148	300	300	296	332	236	226	252	1.983	-5.48002	-3.50743	0.335447	1.24961	-4.00754
340	YES	SHR	F	0.344196	-1.01235	-2.27814	1.33816	0.927259	-4.93811	-3.71295	-4.44415	-0.107536	-2.39262	-0.157833	0.502832	-1.1509	2.0654	0.43475	-10.6913	-5.6777	-6.40212	-4.02219	-6.60989	68	100	100	68	62	150	50	50	50	144	100	124	154	118	110	260	320	308	324	256	3.28194	-1.93558	0.973243	3.22042	3.85353	-1.34493
310	NO	WKY	F	0.0308366	-0.413145	0.716726	1.26357	1.88058	-2.30236	-1.0208	-5.12939	-2.0028	-2.24907	2.97929	1.68064	3.1366	3.60988	4.17001	-2.67662	-4.61149	0.353142	-2.20078	0.308905	0	84	100	0	100	66	60	52	52	54	162	140	204	162	160	248	284	282	338	296	2.2738	-0.78957	-0.40626	2.15358	-1.038	-2.98638
311	NO	WKY	M	3.00679	-0.219266	1.66296	3.38588	4.77169	-0.754992	-1.39031	-1.97905	0.79011	1.50388	2.26368	1.88008	2.49713	2.0255	5.53516	-3.4291	-2.89253	0.39436	-1.4168	1.89061	84	86	88	70	100	150	50	50	150	50	100	176	228	100	120	350	336	298	204	242	5.51708	1.93362	3.33971	2.43812	2.08388	2.7712
312	NO	WKY	F	5.45047	1.74637	1.11189	3.28696	3.91692	-1.90626	-1.90184	-1.62702	-0.619222	0.513606	1.63013	-0.513792	-0.362649	1.22378	1.87594	-4.69979	-4.72734	-3.18357	-2.30263	-1.54378	64	76	72	76	76	142	128	50	142	150	100	100	100	100	100	330	272	228	294	316	7.81587	3.81195	3.628	4.09885	2.88281	-2.61874
313	NO	WKY	M	6.91236	0.144467	2.01648	2.12226	1.84195	-2.09428	-2.28243	0.357149	0.5107	-0.297182	2.61344	0.601501	2.51153	1.48731	1.61195	-2.86837	-2.32298	-1.69773	-2.69709	-2.16207	48	100	48	50	54	74	70	70	134	76	126	116	156	200	190	302	252	298	322	238	13.267	3.23305	4.17636	5.20088	5.17628	-4.95307
314	YES	WKY	F	2.2103	2.20528	2.66033	2.44794	2.68197	0.897536	1.88492	1.69546	1.54863	2.28805	2.19822	2.59481	2.90419	3.25499	4.02325	-1.19585	-1.13144	0.753159	-0.926549	0.890542	98	80	100	100	100	150	126	70	50	50	100	150	142	146	140	212	282	318	278	320	2.2013	0.977234	0.000386621	1.29986	0.122994	-1.94135
315	YES	WKY	M	1.24166	-3.38402	-1.04236	-1.53207	0.758881	-1.08873	-4.88993	-1.56466	-2.81697	-0.358117	0.420018	-2.98088	-0.948259	0.284748	0.911671	-5.07992	-3.92936	-3.90668	-1.56037	-2.90251	58	100	100	100	100	150	50	50	50	50	100	254	112	174	106	336	200	350	320	296	4.86286	-2.68972	0.338115	-3.18401	-1.0707	-4.80922
316	NO	WKY	F	1.81008	1.74405	-0.488839	-0.51766	0.212139	0.91279	-1.8428	-3.97412	-1.68993	-1.25707	2.56225	3.06005	0.845505	1.05723	2.76969	-5.10717	-2.2566	-2.21978	-3.87686	-2.67682	100	88	100	96	100	120	50	50	116	50	150	152	132	154	142	290	342	350	332	316	2.6143	4.30782	4.01541	5.15928	4.86865	-2.32377
318	YES	WKY	F	2.80795	-0.754446	-1.97526	1.10031	0.756512	-0.442268	-3.25817	-4.59937	-0.150053	-2.41016	0.398011	0.340725	-0.90667	2.17822	3.7995	-4.99267	-2.40016	-2.2995	-2.01543	-1.21929	54	90	100	62	100	150	50	64	90	50	100	144	286	162	142	288	350	246	330	290	1.13899	-0.360827	1.36662	4.97538	4.72578	-3.74715
324	YES	WKY	F	3.32301	1.36531	1.69511	1.38966	3.72662	-1.65704	0.0132466	-0.322297	-0.210881	1.02388	2.09295	2.1777	1.65963	2.14208	4.16762	-0.679017	-0.135288	1.00856	-0.204605	2.55474	44	0	48	44	46	74	122	90	74	94	178	158	192	154	194	230	340	278	252	290	5.43548	3.38133	4.52795	4.63762	7.19665	-3.09953
325	NO	WKY	M	6.63225	4.13856	4.70938	7.17547	6.49391	-0.0183757	0.694598	1.62834	3.14604	3.25107	4.46372	2.06159	4.54094	6.49779	6.74866	-4.63295	-2.79921	-1.0181	-0.932848	2.70616	72	76	90	88	74	150	124	50	150	50	100	100	100	100	116	300	316	330	272	326	9.24878	3.75759	0.536789	-0.218125	-0.474505	-2.28433
327	NO	WKY	M	3.69375	-0.36518	0.106007	0.510557	0.350646	-3.74082	-2.70167	-3.78106	-2.62429	-1.59057	-1.94776	2.81939	-2.93223	-1.79656	1.26872	-7.31322	-4.17078	-7.03814	-5.95496	-5.17087	50	50	46	50	52	134	72	80	78	82	108	152	142	100	118	238	286	258	264	348	12.0796	-2.86199	-3.38681	-6.26705	-2.8017	-7.15543
329	YES	WKY	M	3.1871	1.81317	1.66563	5.6293	3.36318	-3.50268	-0.830144	-1.17572	3.37753	1.0579	0.675094	2.35436	1.56879	4.96574	3.57229	-2.88241	-0.0374654	-0.478964	3.26159	1.35616	48	50	0	50	0	108	116	108	112	130	164	212	300	268	300	232	256	214	300	200	8.04318	-2.74545	-4.14298	-4.07969	-2.52305	-5.79905
331	YES	WKY	M	4.87374	1.4859	-1.30602	-2.22408	-1.07982	-1.99309	-0.792272	-3.97746	-4.44511	-3.52223	2.58875	0.620763	-0.826925	-1.51208	-1.00665	-0.119443	-1.92095	-3.56212	-2.8298	-2.45675	46	46	6	0	6	74	72	72	68	70	182	108	158	182	234	300	328	208	224	346	8.15608	0.420678	2.68258	1.24003	1.23128	-4.79895
342	YES	WKY	F	4.98622	0.251821	1.54821	0.265453	-1.29207	-4.59214	-2.23939	-0.563082	-2.12727	-3.08933	0.874454	0.103163	0.0842696	-0.600275	-0.249718	-1.00279	-1.55845	-2.97345	-3.45241	-3.8006	46	44	48	44	0	80	120	128	96	64	184	173.93	102	150	156	312	234	290	226	216	7.70715	0.491071	0.439906	1.83258	1.32227	-8.56013
343	YES	WKY	M	4.59577	-1.67199	-0.899104	1.38477	0.744267	-4.29107	-3.21375	-2.2831	-0.0452308	-0.523175	-0.347798	-0.933566	0.706659	0.878588	2.19552	-3.86259	-2.60421	-0.975389	-0.0887411	0.217957	44	46	46	48	44	78	104	100	102	98	164	168	180	172	170	302	290	306	224	294	8.45753	-0.193388	4.38485	4.48075	3.75644	-6.23017
344	YES	WKY	F	3.82738	0.420851	0.134767	0.759393	0.00469616	-1.79119	-3.06927	-2.10184	-0.337728	-1.41274	0.926899	1.1457	1.07378	1.66506	0.185236	-1.22444	-0.866955	-1.08336	-1.65751	-2.80904	44	42	0	44	42	104	70	68	66	68	166	150	158	128	136	308	262	272	346	268	6.38159	0.191006	0.607523	-0.748575	-2.72574	-5.38933
345	YES	WKY	M	3.00838	-1.68324	-0.891036	-0.120094	-1.18678	-3.01404	-3.63307	-2.30598	-2.65201	-3.21396	2.64656	1.10812	1.92829	2.71962	-0.0472987	-2.95574	-2.29119	-0.209985	-3.06889	-3.94907	46	52	50	2	100	82	76	80	74	70	158	162	164	144	160	332	330	236	286	286	8.08812	2.0335	4.78608	5.76757	4.66078	-6.64141
346	NO	WKY	F	3.63018	2.37636	1.54739	1.53467	1.18231	1.16133	0.465313	0.0176742	0.236845	-0.151763	3.59516	3.79263	2.91312	2.07251	3.4	-4.33673	-2.31888	-2.03111	-1.18981	-1.85668	98	100	86	100	0	150	50	108	50	74	100	136	140	152	134	292	248	350	330	272	5.07349	0.812118	-2.77935	-0.562478	-1.35475	-2.67718
347	NO	WKY	M	2.55532	-0.402348	2.28102	0.776983	2.2125	-3.76952	-2.48629	-1.00396	-1.20491	1.17601	-0.464108	0.671081	1.6428	0.671824	2.40685	-5.8838	-4.05212	-3.27197	-2.27565	-1.06581	46	86	80	74	66	90	50	50	50	90	160	172	144	146	142	256	246	232	242	274	7.15281	-1.186	0.447954	-0.419752	-2.76895	-6.1975
348	NO	WKY	F	2.11554	-0.12082	-0.465937	0.656977	-1.19861	-4.82001	-2.01728	-3.65246	-0.0540011	-3.09953	-0.330851	1.15843	-1.00284	0.359752	0.662214	-3.28648	-2.24168	-3.92413	-5.6452	-2.12811	44	52	4	86	88	118	110	68	150	64	186	146	266	140	180	274	238	338	284	232	8.74502	1.61714	2.35658	3.97667	4.99371	-4.55581
[truncated: 64 more columns]
